# Supplementary material for: A Heat-Killed Probiotic Mixture Regulates Immune T Cells Balance and IgE Production in House Dust Mite Extraction-Induced Atopic Dermatitis Mice
Source: Microorganisms. 2022 Sep 21;10(10):1881. doi: 10.3390/microorganisms10101881 (PMC9607426; doi:10.3390/microorganisms10101881)
Supplement: Supplementary file 1 [file microorganisms-10-01881-s001.zip]

Archive with 1 entries (1 files):
- microorganisms-1904008-supplementary.pdf
